# Supplementary material for: Vapor Pressure of Selected Aliphatic Hexanols by Static and Indirect Chromatographic Methods
Source: Molecules. 2025 Nov 4;30(21):4287. doi: 10.3390/molecules30214287 (PMC12608578; doi:10.3390/molecules30214287)
Supplement: Supplementary file 1 [file molecules-30-04287-s001.zip]

Archive with 1 entries (1 files):
- molecules-3954578-supplementary.pdf
